# Supplementary material for: A Rapid RT-RAA Assay for Visual Detection of Ebola Virus: Advancing Early Diagnosis in Resource-Limited Settings
Source: Pathogens. 2025 Dec 10;14(12):1266. doi: 10.3390/pathogens14121266 (PMC12735406; doi:10.3390/pathogens14121266)
Supplement: Supplementary file 1 [file pathogens-14-01266-s001.zip]

Archive with 1 entries (1 files):
- pathogens-3987657-supplementary.pdf
